# Supplementary material for: Antifungal Activity of Mexican Propolis on Clinical Isolates of Candida Species
Source: Molecules. 2022 Sep 1;27(17):5651. doi: 10.3390/molecules27175651 (PMC9457601; doi:10.3390/molecules27175651)
Supplement: Supplementary file 1 [file molecules-27-05651-s001.zip]

Archive with 1 entries (1 files):
- molecules-1874466-supplementary.pdf
